# Supplementary material for: Systematic Analysis of a Pyroptosis-Related Signature to Predict the Prognosis and Immune Microenvironment of Lower-Grade Glioma
Source: Cells. 2022 Dec 9;11(24):3980. doi: 10.3390/cells11243980 (PMC9776729; doi:10.3390/cells11243980)
Supplement: Supplementary file 1 [file cells-11-03980-s001.zip]

Archive with 1 entries (1 files):
- cells-2049004-supplementary.pdf
